# Supplementary material for: Effect of dietary zinc supplementation on the gastrointestinal microbiome and host gene expression in the Shank3B−/− mouse model of autism spectrum disorder
Source: Front Microbiol. 2025 Aug 12;16:1607045. doi: 10.3389/fmicb.2025.1607045 (PMC12378474; doi:10.3389/fmicb.2025.1607045)
Supplement: Supplementary file 1 [file Supplementary_file_1.zip]

Archive with 2 entries (2 files):
- Supplementary Tables.xls
- Supplementary Figure 1.docx
