# Supplementary material for: Effect of dietary zinc supplementation on the gastrointestinal microbiome and host gene expression in the Shank3B−/− mouse model of autism spectrum disorder
Source: Front Microbiol. 2025 Aug 12;16:1607045. doi: 10.3389/fmicb.2025.1607045 (PMC12378474; doi:10.3389/fmicb.2025.1607045)
Supplement: Supplementary file 1 [file Supplementary_file_1.zip › Supplementary Tables.xls]

## Sheet: Suppl. Table 1
Supplementary Table 1: Composition of mouse diets utilised in this study.
Diet	D19410B	D06041101
Description	Egg White-Based AIN-76A Diet With 30 ppm Zinc	Egg White-Based AIN-76A Diet With 150 ppm Zinc
Dye colour	Blue (FD&C #1, 89%)	Red (FD&C #40, 89%)
Composition (grams)
Dried egg whites	200	200
Fine granulated sucrose	511.32	502.38
Corn starch	150	150
Solka floc (FCC200)	50	50
Corn oil	50	50
Salt Mix (S19407A)	17.5	17.5
Calcium phosphate (Dibasic)	17.5	17.5
Ferric citrate	0.21	0.21
Zinc carbonate	0.06	0.29
Copper carbonate	0.01	0.01
Choline bitartrate	2	2
Vitamin Mix (V10001)	10	10
Biotin (1%)	0.4	0.4
Dye	0.1	0.1

## Sheet: Suppl. Table 2
Supplementary Table 2. 16S rRNA gene (v3-v4 hypervariable region) and ITS2 genomic region primers.
Target	Primer name	Primer sequence (5’-3’) with Nextera adapters (5’-3’)
16S	341F	TCGTCGGCAGCGTCAGATGTGTATAAGAGACAGCCTACGGGNGGCWGCAG
16S	785R	GTCTCGTGGGCTCGGAGATGTGTATAAGAGACAGGACTACHVGGGTATCTAATCC
ITS2	ITS3mixB_1	TCGTCGGCAGCGTCAGATGTGTATAAGAGACAGCATCGATGAAGAACGCAG
ITS2	ITS3mixB_2	TCGTCGGCAGCGTCAGATGTGTATAAGAGACAGCAACGATGAAGAACGCAG
ITS2	ITS3mixB_3	TCGTCGGCAGCGTCAGATGTGTATAAGAGACAGCACCGATGAAGAACGCAG
ITS2	ITS3mixB_4	TCGTCGGCAGCGTCAGATGTGTATAAGAGACAGCATCGATGAAGAACGTAG
ITS2	ITS3mixB_5	TCGTCGGCAGCGTCAGATGTGTATAAGAGACAGCATCGATGAAGAACGTGG
ITS2	ITS4	GTCTCGTGGGCTCGGAGATGTGTATAAGAGACAGTCCTSCGCTTATTGATATGC

## Sheet: Suppl. Table 3
Supplementary Table 3. Bacterial ASV level analyses: Kruskal-Wallis rank sum test p-values represent difference between treatment groups and the Dunn test show multiple pairwise comparisons for each treatment group combination with fdr adjusted p-values. Values in red represent significant p-values (<0.05).
		Dunn test (with FDR-adjusted p-values)
	K-W pVal	KO30 - WT30	KO150 - KO30	KO150 - WT30	WT150 - WT30	KO150 - WT150	KO30 - WT150
ASV_182_Bacteria_Verrucomicrobia_Verrucomicrobiae_Verrucomicrobiales_Akkermansiaceae_Akkermansia_NA	1.6e-11	0.0174467	0.00144896	4.19e-08	0.117263	3.1e-11	0.00085944
ASV_155_Bacteria_Verrucomicrobia_Verrucomicrobiae_Verrucomicrobiales_Akkermansiaceae_Akkermansia_NA	1.36e-10	0.150742	0.000592624	3.95e-06	0.0219248	2.41e-11	0.00183466
ASV_90_Bacteria_Firmicutes_Clostridia_Clostridiales_Lachnospiraceae_Lachnoclostridium_NA	5.53e-10	0.123476	8.28e-05	1.03e-07	1.37e-07	0.494162	8.95e-05
ASV_135_Bacteria_Verrucomicrobia_Verrucomicrobiae_Verrucomicrobiales_Akkermansiaceae_Akkermansia_NA	2.56e-09	0.0174626	0.00488258	3.81e-07	0.217783	6.34e-09	0.00324184
ASV_69_Bacteria_Bacteroidetes_Bacteroidia_Bacteroidales_Muribaculaceae_NA_NA	3.78e-09	0.000476152	0.0237125	1.59e-08	0.171426	1.11e-06	0.00648168
ASV_33_Bacteria_Firmicutes_Clostridia_Clostridiales_Lachnospiraceae_Blautia_NA	3.99e-09	3.76e-06	0.440686	4.94e-06	0.409365	9.26e-06	9.59e-06
ASV_57_Bacteria_Firmicutes_Clostridia_Clostridiales_Lachnospiraceae_Lachnoclostridium_NA	8.24e-09	0.125268	0.00107669	4.47e-06	1.24e-07	0.222802	8.06e-05
ASV_94_Bacteria_Firmicutes_Clostridia_Clostridiales_Lachnospiraceae_Blautia_NA	1.87e-08	0.000279254	0.159809	0.00415318	0.0337859	3.68e-06	1.26e-07
ASV_102_Bacteria_Bacteroidetes_Bacteroidia_Bacteroidales_Muribaculaceae_NA_NA	2.77e-08	0.00100221	0.118734	3.43e-06	0.332981	5.72e-07	0.000263312
ASV_105_Bacteria_Bacteroidetes_Bacteroidia_Bacteroidales_Muribaculaceae_NA_NA	3.3e-08	0.000201663	0.0714626	8.76e-08	0.108945	1.84e-05	0.00737515
ASV_316_Bacteria_Firmicutes_Clostridia_Clostridiales_Lachnospiraceae_Lachnoclostridium_NA	5.74e-08	7.78e-06	0.292878	1.69e-07	5.97e-06	0.28631	0.447795
ASV_70_Bacteria_Bacteroidetes_Bacteroidia_Bacteroidales_Muribaculaceae_Muribaculum_NA	8.36e-08	1.35e-06	0.416436	2.79e-06	2.55e-06	0.47981	0.350444
ASV_131_Bacteria_Verrucomicrobia_Verrucomicrobiae_Verrucomicrobiales_Akkermansiaceae_Akkermansia_NA	2.82e-07	0.0664856	0.00469834	5.02e-06	0.281212	3.94e-07	0.0230664
ASV_124_Bacteria_Bacteroidetes_Bacteroidia_Bacteroidales_Muribaculaceae_NA_NA	4.61e-07	0.00162609	0.123572	7.93e-06	0.472227	8.99e-06	0.00156853
ASV_132_Bacteria_Firmicutes_Clostridia_Clostridiales_Peptostreptococcaceae_Clostridioides_NA	5.02e-07	0.00132017	0.21505	3.15e-05	0.347726	8.18e-06	0.000415799
ASV_156_Bacteria_Verrucomicrobia_Verrucomicrobiae_Verrucomicrobiales_Akkermansiaceae_Akkermansia_NA	6.28e-07	0.35321	0.000129782	6.59e-06	0.357976	1.68e-06	0.279424
ASV_81_Bacteria_Firmicutes_Erysipelotrichia_Erysipelotrichales_Erysipelotrichaceae_Faecalibaculum_NA	6.37e-07	0.0257087	0.00405834	4.65e-07	0.178812	1.76e-05	0.123975
ASV_183_Bacteria_Firmicutes_Clostridia_Clostridiales_Lachnospiraceae_Blautia_NA	7.71e-07	2.3e-05	0.361069	2.6e-06	0.0292238	0.00269428	0.0095197
ASV_298_Bacteria_Firmicutes_Clostridia_Clostridiales_Lachnospiraceae_Lachnoclostridium_NA	9.99e-07	5.73e-06	3.82e-06	0.6	0.75	0.5	9.26e-06
ASV_61_Bacteria_Bacteroidetes_Bacteroidia_Bacteroidales_Muribaculaceae_NA_NA	1.45e-06	7.87e-05	0.459026	3.08e-05	2.72e-06	0.326424	0.372194
ASV_136_Bacteria_Verrucomicrobia_Verrucomicrobiae_Verrucomicrobiales_Akkermansiaceae_Akkermansia_NA	1.47e-06	0.410394	0.000155596	3.76e-05	0.275006	1.72e-06	0.262975
ASV_140_Bacteria_Bacteroidetes_Bacteroidia_Bacteroidales_Muribaculaceae_NA_NA	1.75e-06	0.0411069	0.0747543	0.000613615	0.0788011	1.13e-06	0.000744884
ASV_7_Bacteria_Proteobacteria_Gammaproteobacteria_Enterobacteriales_Enterobacteriaceae_Escherichia/Shigella_NA	3.3e-06	0.257543	9.59e-05	0.000559889	0.000514732	0.473932	0.000124931
ASV_167_Bacteria_Firmicutes_Clostridia_Clostridiales_Ruminococcaceae_Ruminiclostridium_5_NA	3.61e-06	0.00425208	0.0966826	0.060841	9.65e-07	0.000825614	0.0366409
ASV_146_Bacteria_Verrucomicrobia_Verrucomicrobiae_Verrucomicrobiales_Akkermansiaceae_Akkermansia_NA	3.66e-06	0.0426277	0.0524729	0.000214475	0.13795	2.43e-06	0.00426607
ASV_192_Bacteria_Firmicutes_Clostridia_Clostridiales_Ruminococcaceae_Ruminiclostridium_5_NA	4.2e-06	0.181823	0.5	0.209176	0.000498565	1.42e-05	2.06e-05
ASV_129_Bacteria_Verrucomicrobia_Verrucomicrobiae_Verrucomicrobiales_Akkermansiaceae_Akkermansia_NA	5.64e-06	0.0871949	0.148564	0.00861198	0.0169042	2.39e-06	0.000412483
ASV_172_Bacteria_Firmicutes_Clostridia_Clostridiales_Ruminococcaceae_Ruminiclostridium_5_NA	7.44e-06	0.360137	0.369337	0.417252	0.000135786	3.81e-05	4.3e-05
ASV_149_Bacteria_Firmicutes_Clostridia_Clostridiales_Lachnospiraceae_Lachnospiraceae_UCG-006_NA	8.5e-06	0.0888015	9.8e-06	0.000748329	0.0243623	0.102311	0.000717959
ASV_34_Bacteria_Bacteroidetes_Bacteroidia_Bacteroidales_Muribaculaceae_NA_NA	1.81e-05	0.465433	5.4e-05	6.34e-05	0.0248915	0.0239603	0.0198639
ASV_83_Bacteria_Firmicutes_Clostridia_Clostridiales_Lachnospiraceae_Robinsoniella_NA	2.43e-05	0.269897	0.11028	0.0308682	0.00662979	5.3e-06	0.00207038
ASV_191_Bacteria_Firmicutes_Clostridia_Clostridiales_Lachnospiraceae_Blautia_NA	2.95e-05	0.0106418	0.143473	0.0704335	0.0326415	0.00047538	2.07e-05
ASV_5_Bacteria_Actinobacteria_Coriobacteriia_Coriobacteriales_Atopobiaceae_Coriobacteriaceae_UCG-002_NA	4.32e-05	0.168631	0.0013592	0.0185151	0.0200238	1.29e-05	0.154495
ASV_272_Bacteria_Firmicutes_Clostridia_Clostridiales_Lachnospiraceae_Tyzzerella_NA	4.58e-05	0.000103813	6.92e-05	0.6	0.75	0.5	0.00017681
ASV_247_Bacteria_Firmicutes_Clostridia_Clostridiales_Lachnospiraceae_NA_NA	5.03e-05	0.75	0.5	0.6	0.000305014	0.000152507	0.000221516
ASV_28_Bacteria_Firmicutes_Clostridia_Clostridiales_Clostridiales_vadinBB60_group_NA_NA	5.22e-05	0.219527	0.0947812	0.255792	0.000431844	0.00305017	3.93e-05
ASV_158_Bacteria_Actinobacteria_Coriobacteriia_Coriobacteriales_Eggerthellaceae_Enterorhabdus_NA	5.41e-05	0.0323562	0.157281	0.00142457	0.176132	5.86e-05	0.00343817
ASV_82_Bacteria_Actinobacteria_Coriobacteriia_Coriobacteriales_Atopobiaceae_Coriobacteriaceae_UCG-002_NA	5.42e-05	0.00724729	0.128387	0.000109054	0.293528	0.000424941	0.0211304
ASV_258_Bacteria_Firmicutes_Clostridia_Clostridiales_Ruminococcaceae_Ruminiclostridium_5_NA	5.74e-05	0.000145542	7.28e-05	0.5	0.479065	0.383252	0.000256746
ASV_88_Bacteria_Bacteroidetes_Bacteroidia_Bacteroidales_Muribaculaceae_NA_NA	5.74e-05	0.00215092	0.320012	7.31e-05	0.000145558	0.483238	0.267442
ASV_186_Bacteria_Firmicutes_Clostridia_Clostridiales_Clostridiaceae_1_Clostridium_sensu_stricto_1_tertium	8.36e-05	0.0416678	0.000135614	0.0204743	0.0257095	0.5	0.000232102
ASV_219_Bacteria_Bacteroidetes_Bacteroidia_Bacteroidales_Marinifilaceae_Odoribacter_NA	9.18e-05	0.0768682	0.0942707	0.00199418	0.137268	4.35e-05	0.0100409
ASV_145_Bacteria_Actinobacteria_Coriobacteriia_Coriobacteriales_Eggerthellaceae_Enterorhabdus_NA	0.000174912	0.328822	0.0128094	0.0029462	0.00048273	0.265194	0.00254834
ASV_292_Bacteria_Firmicutes_Clostridia_Clostridiales_Lachnospiraceae_Lachnospiraceae_UCG-006_NA	0.000182935	0.000778787	8.09e-05	0.266773	0.349459	0.184756	0.00171092
ASV_237_Bacteria_Firmicutes_Clostridia_Clostridiales_Ruminococcaceae_Flavonifractor_NA	0.000193537	0.0236811	0.112037	0.000396222	0.474075	0.000526765	0.0256085
ASV_160_Bacteria_Firmicutes_Clostridia_Clostridiales_Ruminococcaceae_Ruminiclostridium_NA	0.000204114	0.75	0.5	0.6	0.000866272	0.000433136	0.000571592
ASV_22_Bacteria_Bacteroidetes_Bacteroidia_Bacteroidales_Muribaculaceae_NA_NA	0.000223631	0.00902464	0.0875063	0.111972	0.0726568	0.00579391	7.54e-05
ASV_166_Bacteria_Actinobacteria_Coriobacteriia_Coriobacteriales_Eggerthellaceae_Enterorhabdus_mucosicola	0.000224095	0.0111261	0.272689	0.00122203	0.398897	0.000819865	0.00686897
ASV_287_Bacteria_Firmicutes_Clostridia_Clostridiales_Lachnospiraceae_Lachnoclostridium_NA	0.00023381	0.000349246	0.000174623	0.5	0.27894	0.223152	0.00235049
ASV_87_Bacteria_Firmicutes_Clostridia_Clostridiales_Lachnospiraceae_NA_NA	0.000255514	0.5	0.258224	0.305321	0.000445192	0.00311712	0.000468388
ASV_207_Bacteria_Firmicutes_Bacilli_Lactobacillales_Streptococcaceae_Streptococcus_NA	0.000272647	0.29983	0.00415396	0.000290319	0.357321	0.000527009	0.369128
ASV_78_Bacteria_Firmicutes_Erysipelotrichia_Erysipelotrichales_Erysipelotrichaceae_Dubosiella_NA	0.000280891	0.164352	0.0171633	0.000384713	0.424247	0.000306444	0.148814
ASV_165_Bacteria_Firmicutes_Clostridia_Clostridiales_Ruminococcaceae_Ruminiclostridium_NA	0.000288578	0.446669	0.357335	0.5	0.00067872	0.00033936	0.00299418
ASV_279_Bacteria_Firmicutes_Clostridia_Clostridiales_Clostridiaceae_1_Clostridium_sensu_stricto_13_NA	0.000294709	0.000438444	0.000292296	0.6	0.75	0.5	0.000766568
ASV_179_Bacteria_Firmicutes_Clostridia_Clostridiales_Clostridiaceae_1_Clostridium_sensu_stricto_13_NA	0.000294743	0.000438484	0.000292323	0.6	0.75	0.5	0.000766639
ASV_263_Bacteria_Firmicutes_Clostridia_Clostridiales_Lachnospiraceae_Tyzzerella_NA	0.000294743	0.000438484	0.000292323	0.6	0.75	0.5	0.000766639
ASV_15_Bacteria_Bacteroidetes_Bacteroidia_Bacteroidales_Muribaculaceae_NA_NA	0.000294971	0.203732	0.00285724	0.000106545	0.0382758	0.0259178	0.185267
ASV_159_Bacteria_Verrucomicrobia_Verrucomicrobiae_Verrucomicrobiales_Akkermansiaceae_Akkermansia_NA	0.000306794	0.115582	0.0463781	0.0012889	0.257138	0.00017428	0.0529896
ASV_66_Bacteria_Firmicutes_Clostridia_Clostridiales_Ruminococcaceae_Ruminiclostridium_9_NA	0.000320566	0.000855309	0.000427655	0.5	0.0293516	0.0220137	0.0667136
ASV_193_Bacteria_Firmicutes_Clostridia_Clostridiales_Lachnospiraceae_Tyzzerella_NA	0.00036519	0.000626285	0.000313143	0.5	0.459513	0.367611	0.00110406
ASV_341_Bacteria_Firmicutes_Clostridia_Clostridiales_Lachnospiraceae_Lachnoclostridium_NA	0.000420881	0.00157514	0.000349097	0.350724	0.435428	0.5	0.00060784
ASV_188_Bacteria_Firmicutes_Clostridia_Clostridiales_Lachnospiraceae_NA_NA	0.000574258	0.0813832	0.0724624	0.00137196	0.000584386	0.353815	0.0419779
ASV_40_Bacteria_Bacteroidetes_Bacteroidia_Bacteroidales_Muribaculaceae_NA_NA	0.000595277	0.012424	0.309131	0.0265167	0.172503	0.00213306	0.00122593
ASV_103_Bacteria_Firmicutes_Bacilli_Lactobacillales_Lactobacillaceae_Lactobacillus_reuteri	0.000617272	0.481485	0.0312943	0.0546675	0.0410284	9.66e-05	0.0348812
ASV_41_Bacteria_Firmicutes_Clostridia_Clostridiales_Ruminococcaceae_Anaerotruncus_NA	0.000753614	0.398403	0.0226701	0.010803	0.00154528	0.221895	0.0035488
ASV_127_Bacteria_Actinobacteria_Coriobacteriia_Coriobacteriales_Eggerthellaceae_Enterorhabdus_NA	0.000870801	0.314822	0.00774411	0.00169938	0.00531625	0.29169	0.0229836
ASV_345_Bacteria_Firmicutes_Clostridia_Clostridiales_Ruminococcaceae_Ruminiclostridium_5_NA	0.000872799	0.0605209	0.000697068	0.052734	0.0634368	0.5	0.001229
ASV_224_Bacteria_Bacteroidetes_Bacteroidia_Bacteroidales_Muribaculaceae_NA_NA	0.000904223	0.00199481	0.00542628	0.256221	0.00626332	0.0207165	0.285072
ASV_152_Bacteria_Firmicutes_Clostridia_Clostridiales_Clostridiales_vadinBB60_group_NA_NA	0.000919042	0.0489369	0.0637406	0.49562	0.00098352	0.00188857	0.101163
ASV_74_Bacteria_Firmicutes_Clostridia_Clostridiales_Ruminococcaceae_Ruminiclostridium_5_NA	0.000925786	0.00786285	0.00116357	0.275758	0.199607	0.357685	0.00055216
ASV_29_Bacteria_Bacteroidetes_Bacteroidia_Bacteroidales_Muribaculaceae_NA_NA	0.000967571	0.0075747	0.316932	0.0158011	0.315563	0.0045345	0.0029146
ASV_14_Bacteria_Proteobacteria_Gammaproteobacteria_Enterobacteriales_Enterobacteriaceae_Escherichia/Shigella_coli	0.00102954	0.332401	0.00105748	0.00144435	0.11005	0.0448805	0.0666324
ASV_44_Bacteria_Firmicutes_Erysipelotrichia_Erysipelotrichales_Erysipelotrichaceae_Faecalibaculum_NA	0.00107337	0.0407701	0.000263879	0.036457	0.221952	0.131836	0.00783495
ASV_177_Bacteria_Bacteroidetes_Bacteroidia_Bacteroidales_Rikenellaceae_Alistipes_NA	0.00111009	0.414855	0.0172169	0.0150404	0.106338	0.000258772	0.143057
ASV_128_Bacteria_Firmicutes_Clostridia_Clostridiales_Ruminococcaceae_GCA-900066225_NA	0.00115775	0.0022876	0.0011438	0.5	0.0472973	0.035473	0.0781176
ASV_108_Bacteria_Firmicutes_Clostridia_Clostridiales_Clostridiales_vadinBB60_group_NA_NA	0.00118233	0.0276402	0.418081	0.016974	0.000249483	0.101383	0.0971712
ASV_58_Bacteria_Firmicutes_Clostridia_Clostridiales_Lachnospiraceae_Blautia_NA	0.00123456	0.154456	0.422785	0.156368	0.000364348	0.0102045	0.017549
ASV_20_Bacteria_Bacteroidetes_Bacteroidia_Bacteroidales_Muribaculaceae_NA_NA	0.0013356	0.00403975	0.225529	0.0196224	0.401645	0.0125459	0.00327086
ASV_26_Bacteria_Proteobacteria_Gammaproteobacteria_Enterobacteriales_Enterobacteriaceae_Escherichia/Shigella_NA	0.00158434	0.263762	0.0012306	0.00342646	0.0970674	0.0691786	0.0491478
ASV_301_Bacteria_Firmicutes_Erysipelotrichia_Erysipelotrichales_Erysipelotrichaceae_Ileibacterium_NA	0.00171007	0.0786036	0.00145626	0.0632656	0.0642349	0.467057	0.00195651
ASV_10_Bacteria_Firmicutes_Clostridia_Clostridiales_Lachnospiraceae_Robinsoniella_peoriensis	0.00173815	0.387959	0.190227	0.220587	0.00796122	0.000651451	0.0181945
ASV_232_Bacteria_Bacteroidetes_Bacteroidia_Bacteroidales_Muribaculaceae_Muribaculum_NA	0.0018265	0.00185386	0.00123591	0.6	0.75	0.5	0.00332657
ASV_321_Bacteria_Bacteroidetes_Bacteroidia_Bacteroidales_Muribaculaceae_NA_NA	0.00197629	0.209559	0.359219	0.269036	0.0160027	0.00224776	0.00216715
ASV_306_Bacteria_Bacteroidetes_Bacteroidia_Bacteroidales_Muribaculaceae_NA_NA	0.00201168	0.0190298	0.0616754	0.261662	0.00194288	0.00851599	0.229366
ASV_342_Bacteria_Firmicutes_Clostridia_Clostridiales_Ruminococcaceae_Ruminiclostridium_9_NA	0.00206062	0.00256402	0.00128201	0.5	0.440802	0.352642	0.00435554
ASV_366_Bacteria_Firmicutes_Clostridia_Clostridiales_Lachnospiraceae_Lachnoclostridium_NA	0.00211503	0.00276999	0.5	0.00248521	0.00443344	0.6	0.75
ASV_317_Bacteria_Firmicutes_Clostridia_Clostridiales_Clostridiales_vadinBB60_group_NA_NA	0.00227085	0.111638	0.142274	0.00865548	0.238238	0.00138663	0.0328467
ASV_361_Bacteria_Bacteroidetes_Bacteroidia_Bacteroidales_Muribaculaceae_NA_NA	0.00238541	0.00290139	0.0016827	0.371909	0.498532	0.460173	0.00401037
ASV_332_Bacteria_Firmicutes_Clostridia_Clostridiales_Clostridiaceae_1_Clostridium_sensu_stricto_1_paraputrificum	0.0028709	0.00307666	0.310771	0.00949271	0.0032557	0.393953	0.344008
ASV_117_Bacteria_Firmicutes_Clostridia_Clostridiales_Ruminococcaceae_Angelakisella_NA	0.00305038	0.00564944	0.00126842	0.254446	0.201624	0.0773937	0.0443614
ASV_355_Bacteria_Firmicutes_Clostridia_Clostridiales_Ruminococcaceae_Butyricicoccus_NA	0.00311463	0.75	0.5	0.6	0.00694597	0.00347298	0.00379333
ASV_54_Bacteria_Firmicutes_Erysipelotrichia_Erysipelotrichales_Erysipelotrichaceae_Faecalibaculum_NA	0.00311777	0.207172	0.0138679	0.00103419	0.194514	0.0192107	0.452641
ASV_230_Bacteria_Firmicutes_Clostridia_Clostridiales_Lachnospiraceae_NA_NA	0.00312633	0.012699	0.469578	0.013188	0.468178	0.00933707	0.0125328
ASV_50_Bacteria_Firmicutes_Bacilli_Lactobacillales_Lactobacillaceae_Lactobacillus_NA	0.00323205	0.0251087	0.00230679	0.142396	0.101022	0.0107166	0.200523
ASV_259_Bacteria_Proteobacteria_Gammaproteobacteria_Enterobacteriales_Enterobacteriaceae_Escherichia/Shigella_NA	0.00326347	0.257112	0.146946	0.299011	0.0079941	0.0242219	0.00170038
ASV_23_Bacteria_Firmicutes_Erysipelotrichia_Erysipelotrichales_Erysipelotrichaceae_NA_NA	0.0035352	0.00321913	0.354168	0.00611022	0.00695576	0.419233	0.345711
ASV_80_Bacteria_Firmicutes_Clostridia_Clostridiales_Lachnospiraceae_Lachnospiraceae_UCG-006_NA	0.00361355	0.0268705	0.355709	0.0394639	0.227499	0.00680996	0.00641709
ASV_11_Bacteria_Bacteroidetes_Bacteroidia_Bacteroidales_Muribaculaceae_NA_NA	0.00373845	0.354196	0.00803113	0.00240022	0.389727	0.00909484	0.472754
ASV_310_Bacteria_Bacteroidetes_Bacteroidia_Bacteroidales_Muribaculaceae_NA_NA	0.00402692	0.0123086	0.423369	0.0137555	0.48131	0.0134117	0.0165575
ASV_307_Bacteria_Bacteroidetes_Bacteroidia_Bacteroidales_Muribaculaceae_NA_NA	0.00403486	0.185402	0.251734	0.35646	0.00273392	0.00484844	0.0473382
ASV_67_Bacteria_Firmicutes_Clostridia_Clostridiales_Clostridiales_vadinBB60_group_NA_NA	0.00439475	0.0788019	0.37011	0.100347	0.0907323	0.00476045	0.00509823
ASV_323_Bacteria_Firmicutes_Erysipelotrichia_Erysipelotrichales_Erysipelotrichaceae_Faecalibaculum_NA	0.00455541	0.229307	0.0392965	0.0030475	0.477046	0.00448296	0.26159
ASV_334_Bacteria_Verrucomicrobia_Verrucomicrobiae_Verrucomicrobiales_Akkermansiaceae_Akkermansia_NA	0.00467277	0.0320874	0.281621	0.00577112	0.496365	0.0107776	0.0416972
ASV_13_Bacteria_Bacteroidetes_Bacteroidia_Bacteroidales_Muribaculaceae_NA_NA	0.00511135	0.0116297	0.188787	0.0611119	0.324979	0.026801	0.00543801
ASV_229_Bacteria_Firmicutes_Bacilli_Lactobacillales_Streptococcaceae_Streptococcus_NA	0.00527401	0.0260293	0.214489	0.0015694	0.0543937	0.0852987	0.283002
ASV_59_Bacteria_Firmicutes_Bacilli_Lactobacillales_Enterococcaceae_Enterococcus_NA	0.0057	0.0124593	0.0138771	0.456567	0.265114	0.248148	0.00198915
ASV_286_Bacteria_Bacteroidetes_Bacteroidia_Bacteroidales_Muribaculaceae_NA_NA	0.0058051	0.41809	0.390428	0.447449	0.0105408	0.00586659	0.00752076
ASV_249_Bacteria_Firmicutes_Clostridia_Clostridiales_Lachnospiraceae_Lachnoclostridium_NA	0.00665221	0.070822	0.457672	0.0553842	0.164711	0.0112234	0.00631033
ASV_362_Bacteria_Bacteroidetes_Bacteroidia_Bacteroidales_Muribaculaceae_Muribaculum_NA	0.00712361	0.411567	0.0536231	0.0353718	0.155595	0.00190764	0.145845
ASV_268_Bacteria_Bacteroidetes_Bacteroidia_Bacteroidales_Muribaculaceae_NA_NA	0.00717333	0.0199377	0.00358645	0.253071	0.374728	0.315616	0.00732053
ASV_264_Bacteria_Firmicutes_Clostridia_Clostridiales_Ruminococcaceae_Candidatus_Soleaferrea_NA	0.00721878	0.0271491	0.310401	0.0535834	0.273401	0.0153557	0.00986684
ASV_195_Bacteria_Firmicutes_Clostridia_Clostridiales_Lachnospiraceae_NA_NA	0.00734437	0.0367604	0.407704	0.0184292	0.375815	0.0132481	0.0221359
ASV_27_Bacteria_Bacteroidetes_Bacteroidia_Bacteroidales_Muribaculaceae_NA_NA	0.00787076	0.00740334	0.00739216	0.491964	0.475471	0.577971	0.00544218
ASV_56_Bacteria_Firmicutes_Bacilli_Lactobacillales_Lactobacillaceae_Lactobacillus_NA	0.00808692	0.303645	0.0428215	0.0781162	0.0837958	0.00224817	0.192585
ASV_72_Bacteria_Firmicutes_Clostridia_Clostridiales_Clostridiales_vadinBB60_group_NA_NA	0.00820894	0.32868	0.242862	0.340818	0.00881554	0.0294382	0.00652432
ASV_109_Bacteria_Firmicutes_Clostridia_Clostridiales_Clostridiales_vadinBB60_group_NA_NA	0.0084073	0.100442	0.120375	0.00636925	0.350317	0.0097775	0.146986
ASV_144_Bacteria_Firmicutes_Clostridia_Clostridiales_Clostridiales_vadinBB60_group_NA_NA	0.0087374	0.125868	0.132392	0.00928197	0.00638617	0.380168	0.12692
ASV_47_Bacteria_Bacteroidetes_Bacteroidia_Bacteroidales_Muribaculaceae_NA_NA	0.00881902	0.00815165	0.00804012	0.489201	0.473559	0.571791	0.00607623
ASV_77_Bacteria_Firmicutes_Clostridia_Clostridiales_Lachnospiraceae_Lachnoclostridium_NA	0.00903684	0.0248588	0.269052	0.00463194	0.147981	0.0560644	0.139517
ASV_31_Bacteria_Actinobacteria_Actinobacteria_Bifidobacteriales_Bifidobacteriaceae_Bifidobacterium_pseudolongum	0.00948226	0.140745	0.101347	0.00565894	0.333051	0.0101244	0.214512
ASV_35_Bacteria_Firmicutes_Clostridia_Clostridiales_Ruminococcaceae_Flavonifractor_plautii	0.00978946	0.234379	0.0575774	0.0056177	0.489538	0.00935664	0.279455
ASV_112_Bacteria_Firmicutes_Clostridia_Clostridiales_Lachnospiraceae_Lachnospiraceae_NK4A136_group_NA	0.0105815	0.0194435	0.432567	0.00701288	0.0137261	0.383253	0.453276
ASV_36_Bacteria_Firmicutes_Erysipelotrichia_Erysipelotrichales_Erysipelotrichaceae_Erysipelatoclostridium_NA	0.0110766	0.0560582	0.314868	0.0222685	0.486238	0.011341	0.0434638
ASV_12_Bacteria_Bacteroidetes_Bacteroidia_Bacteroidales_Muribaculaceae_NA_NA	0.0111131	0.270766	0.31172	0.143125	0.0709677	0.00528637	0.0199128
ASV_274_Bacteria_Firmicutes_Erysipelotrichia_Erysipelotrichales_Erysipelotrichaceae_Faecalibaculum_NA	0.0114285	0.452437	0.0969406	0.0920833	0.0921684	0.00272615	0.104855
ASV_221_Bacteria_Firmicutes_Clostridia_Clostridiales_Ruminococcaceae_Anaerotruncus_NA	0.011438	0.0570926	0.25044	0.00768234	0.00954437	0.374669	0.300998
ASV_270_Bacteria_Proteobacteria_Alphaproteobacteria_Rhodospirillales_NA_NA_NA	0.0116262	0.75	0.5	0.6	0.0197536	0.00987679	0.0098253
ASV_3_Bacteria_Bacteroidetes_Bacteroidia_Bacteroidales_Muribaculaceae_NA_NA	0.0122313	0.114429	0.412262	0.0823834	0.146601	0.0105137	0.0161373
ASV_261_Bacteria_Proteobacteria_Gammaproteobacteria_Enterobacteriales_Enterobacteriaceae_Escherichia/Shigella_NA	0.0135741	0.483227	0.0183363	0.00924865	0.490547	0.0157386	0.589639
ASV_319_Bacteria_Bacteroidetes_Bacteroidia_Bacteroidales_Muribaculaceae_NA_NA	0.0144395	0.0248294	0.0484512	0.289823	0.0171028	0.0514225	0.396808
ASV_153_Bacteria_Firmicutes_Clostridia_Clostridiales_Clostridiales_vadinBB60_group_NA_NA	0.0147487	0.0175801	0.0061362	0.332313	0.304115	0.199971	0.0396412
ASV_285_Bacteria_Proteobacteria_Alphaproteobacteria_Rhodospirillales_NA_NA_NA	0.0151478	0.5	0.352813	0.426761	0.0155528	0.0264307	0.0118532
ASV_25_Bacteria_Firmicutes_Erysipelotrichia_Erysipelotrichales_Erysipelotrichaceae_Ileibacterium_valens	0.0157813	0.119559	0.0086437	0.100882	0.178293	0.319236	0.015603
ASV_253_Bacteria_Firmicutes_Clostridia_Clostridiales_Lachnospiraceae_Lachnospiraceae_UCG-006_NA	0.0159853	0.0585817	0.00439663	0.143956	0.490281	0.169143	0.0393805
ASV_314_Bacteria_Verrucomicrobia_Verrucomicrobiae_Verrucomicrobiales_Akkermansiaceae_Akkermansia_NA	0.0162963	0.0309994	0.434468	0.0274619	0.373202	0.0322888	0.0463556
ASV_9_Bacteria_Bacteroidetes_Bacteroidia_Bacteroidales_Muribaculaceae_NA_NA	0.0187394	0.183428	0.0995202	0.0149307	0.0202504	0.356454	0.141814
ASV_340_Bacteria_Firmicutes_Clostridia_Clostridiales_Ruminococcaceae_Ruminiclostridium_5_NA	0.0214067	0.324536	0.0593774	0.0192453	0.0357318	0.5	0.0763437
ASV_208_Bacteria_Bacteroidetes_Bacteroidia_Bacteroidales_Rikenellaceae_Alistipes_NA	0.0221961	0.0520943	0.214656	0.0121996	0.239689	0.0589818	0.184441
ASV_143_Bacteria_Firmicutes_Clostridia_Clostridiales_Ruminococcaceae_Ruminiclostridium_5_NA	0.0271279	0.0532919	0.110458	0.246172	0.233377	0.119862	0.00981432
ASV_371_Bacteria_Bacteroidetes_Bacteroidia_Bacteroidales_Muribaculaceae_Muribaculum_NA	0.027409	0.279161	0.0194294	0.0543273	0.372879	0.0221313	0.332993
ASV_164_Bacteria_Firmicutes_Clostridia_Clostridiales_Lachnospiraceae_NA_NA	0.0274481	0.308558	0.0518833	0.0934234	0.0406837	0.310444	0.0276981
ASV_4_Bacteria_Bacteroidetes_Bacteroidia_Bacteroidales_Muribaculaceae_NA_NA	0.028962	0.463226	0.0342942	0.020986	0.468406	0.0253398	0.431486
ASV_73_Bacteria_Bacteroidetes_Bacteroidia_Bacteroidales_Muribaculaceae_NA_NA	0.0316981	0.128193	0.376639	0.0804512	0.0103643	0.19807	0.160475
ASV_187_Bacteria_Firmicutes_Clostridia_Clostridiales_NA_NA_NA	0.0320496	0.187869	0.5	0.216698	0.126897	0.0281187	0.0203334
ASV_104_Bacteria_Firmicutes_Clostridia_Clostridiales_Lachnospiraceae_Lachnospiraceae_UCG-006_NA	0.0320984	0.322872	0.179864	0.115626	0.0180951	0.18576	0.0478934
ASV_375_Bacteria_Firmicutes_Clostridia_Clostridiales_Lachnospiraceae_Lachnoclostridium_NA	0.0334584	0.6	0.0211884	0.0230976	0.75	0.0430344	0.5
ASV_198_Bacteria_Tenericutes_Mollicutes_Izimaplasmatales_NA_NA_NA	0.0334612	0.0211898	0.5	0.0230992	0.0430375	0.6	0.75
ASV_359_Bacteria_Firmicutes_Clostridia_Clostridiales_Lachnospiraceae_NA_NA	0.0334612	0.0211898	0.5	0.0230992	0.0430375	0.6	0.75
ASV_39_Bacteria_Bacteroidetes_Bacteroidia_Bacteroidales_Marinifilaceae_Odoribacter_NA	0.0346184	0.23686	0.241945	0.102692	0.17469	0.013446	0.0950121
ASV_49_Bacteria_Actinobacteria_Actinobacteria_Bifidobacteriales_Bifidobacteriaceae_Bifidobacterium_NA	0.0351637	0.070663	0.292588	0.0233694	0.248967	0.0609324	0.16412
ASV_137_Bacteria_Firmicutes_Clostridia_Clostridiales_Lachnospiraceae_NA_NA	0.0360716	0.0750884	0.0612878	0.390261	0.194154	0.238039	0.0123218
ASV_91_Bacteria_Firmicutes_Clostridia_Clostridiales_Ruminococcaceae_Ruminiclostridium_9_NA	0.0393279	0.39404	0.17814	0.154328	0.0271541	0.167271	0.0354829
ASV_8_Bacteria_Bacteroidetes_Bacteroidia_Bacteroidales_Muribaculaceae_NA_NA	0.0406556	0.236603	0.134207	0.0314593	0.0398353	0.443022	0.135425
ASV_257_Bacteria_Firmicutes_Clostridia_Clostridiales_Lachnospiraceae_NA_NA	0.0421196	0.393308	0.0435258	0.0334468	0.12962	0.206409	0.116736
ASV_46_Bacteria_Firmicutes_Clostridia_Clostridiales_Clostridiales_vadinBB60_group_NA_NA	0.0427337	0.185142	0.160763	0.0327875	0.0344031	0.383089	0.192803
ASV_213_Bacteria_Actinobacteria_Actinobacteria_Bifidobacteriales_Bifidobacteriaceae_Bifidobacterium_NA	0.0440397	0.3617	0.0847909	0.0322518	0.415495	0.027099	0.367474
ASV_84_Bacteria_Firmicutes_Clostridia_Clostridiales_Lachnospiraceae_Lachnospiraceae_NK4A136_group_NA	0.0466655	0.0570148	0.441291	0.0305269	0.0390102	0.426433	0.423119
ASV_43_Bacteria_Firmicutes_Clostridia_Clostridiales_Lachnospiraceae_NA_NA	0.0479751	0.0291883	0.0928846	0.256065	0.391431	0.295689	0.0283011
ASV_304_Bacteria_Firmicutes_Clostridia_Clostridiales_Clostridiales_vadinBB60_group_NA_NA	0.0494139	0.413154	0.125112	0.0979795	0.225225	0.0179323	0.215542

## Sheet: Suppl. Table 4
Supplementary Table 4. Fungal ZOTU level analyses: Kruskal-Wallis rank sum test p-values represent differences between treatment groups and the Dunn test FDR-adjusted p-values from multiple pairwise comparisons for each treatment group combination. Values in red represent significant p-values (<0.05).
		Dunn test (with FDR-adjusted p-values)
	K-W pVal	KO150 - KO30	KO150 - WT150	KO30 - WT150	KO150 - WT30	KO30 - WT30	WT150 - WT30
ZOTU1_Fungi_Basidiomycota_Microbotryomycetes_Sporidiobolales_Sporidiobolales_fam_Incertae_sedis_Rhodotorula_Rhodotorula_mucilaginosa_SH216361.07FU	0.00092	0.073767	0.27738	0.168691	0.000763	0.140253	0.006611
ZOTU28_Fungi_Zygomycota_Mucoromycotina_cls_Incertae_sedis_Mucorales_Mucoraceae_Mucor	0.001212	0.004601	0.010054	0.339719	0.00046	0.5	0.352445
ZOTU2_Fungi_Basidiomycota_Microbotryomycetes_Sporidiobolales_Sporidiobolales_fam_Incertae_sedis_Rhodotorula_Rhodotorula_mucilaginosa_SH216361.07FU	0.002135	0.05636	0.409659	0.073179	0.003426	0.288117	0.006181
ZOTU20_Fungi	0.005304	0.014429	0.122223	0.124954	0.003091	0.490229	0.086311
ZOTU17_Fungi_Zygomycota_Mucoromycotina_cls_Incertae_sedis_Mucorales_Mucoraceae_Mucor	0.006474	0.061101	0.073638	0.349225	0.001489	0.271136	0.139835
ZOTU71_Fungi	0.006962	0.125495	0.381974	0.105714	0.010596	0.252169	0.010156
ZOTU34_Fungi	0.007117	0.008879	0.21244	0.064017	0.01022	0.304164	0.058131
ZOTU4_Fungi_Zygomycota_Mucoromycotina_cls_Incertae_sedis_Mucorales_Mucoraceae_Mucor_Mucor_racemosus_SH185779.07FU	0.007675	0.015092	0.035536	0.32105	0.003	0.5	0.325968
ZOTU53_Fungi_Ascomycota_Saccharomycetes_Saccharomycetales_Saccharomycetaceae_Saccharomyces	0.008789	0.006266	0.5	0.005183	0.6	0.004429	0.75
ZOTU76_Fungi_Ascomycota_Saccharomycetes	0.008789	0.006266	0.5	0.005183	0.6	0.004429	0.75
ZOTU3_Fungi_Zygomycota_Mucoromycotina_cls_Incertae_sedis_Mucorales_Mucoraceae_Mucor_Mucor_racemosus_SH185779.07FU	0.008827	0.0288	0.273505	0.079855	0.008265	0.5	0.042017
ZOTU29_Fungi	0.008977	0.038541	0.14947	0.184018	0.003521	0.36646	0.095811
